# Supplementary material for: Bartonella henselae Recombinant Pap31 for the Diagnosis of Canine and Human Bartonelloses
Source: Pathogens. 2022 Jan 28;11(2):182. doi: 10.3390/pathogens11020182 (PMC8877253; doi:10.3390/pathogens11020182)
Supplement: Supplementary file 1 [file pathogens-11-00182-s001.zip]

Archive with 1 entries (1 files):
- pathogens-1556388-supplementary.pdf
